# Supplementary material for: All-cancer incidence and mortality in Pakistanis, Bangladeshis, and their descendants in England and Wales
Source: BMC Public Health. 2024 Dec 2;24:3352. doi: 10.1186/s12889-024-20813-1 (PMC11610263; doi:10.1186/s12889-024-20813-1)
Supplement: Supplementary file 1 — Supplementary Material 1: Additional Results: This file contains 8 Tables across five sheets. These tables contain results and description related to sensitivity analyses that are outlined primarily in Sect. 3.3 [file 12889_2024_20813_MOESM1_ESM.xls]

## Sheet: Title Page
Cancer incidence and survival in Pakistanis, Bangladeshis and their descendants in England and Wales
BMC - Public Health
*Joseph Harrison1 jh383@st-andrews.ac.uk*
Frank Sullivan2
Katherine Keenan1
Hill Kulu1
1: University of St Andrews, School of Geography and Sustainable Development, Irvine Building, North Street, St Andrews, KY16 9AL United Kingdom
2: University of St Andrews, School of Medicine, St Andrews, United Kingdom

## Sheet: Acknowledgement
Acknowledgement The permission of the Office for National Statistics to use the Longitudinal Study is gratefully acknowledged, as is the help provided by staff of the Centre for Longitudinal Study Information & User Support (CeLSIUS). CeLSIUS is funded by the ESRC under project ES/V003488/1. The authors alone are responsible for the interpretation of the data. This work contains statistical data …
Information The LS contains linked census and life events data for a 1% sample of the population of England and Wales

## Sheet: Additional Table 1 & 2
Additonal Table 1: Descriptions of the various sample specifications used for sensitivity analyses							Additonal Table 2: Cox proportional hazard model: first cancer incidence in adulthood, different sample specifications
Sample	Description	Natives	Pakistani-born	Bangladesi-born	Descendants		Pakistani-born	Bangladesi-born	Descendants
1 (Used in main text)	Natives in 1971 must have all available parents UK Born. Immigrants only appearing in 1971 are excluded	447935	7860	4096	3189		0.42	0.38	0.36
2	Natives in 1971 need only one available parent to be UK Born. Immigrants only appearing in 1971 are excluded	460600	7860	4096	3189		0.42	0.38	0.36
3	Those who only appear in 1971 and have Pakistani/Bangladeshi as place of birth or ethnicity are assumed to be Pakistani	447935	8122	4096	3189		0.44	0.38	0.36
4	Those who only appearing in 1971 and have Pakistani/Bangladeshi as place of birth or ethnicity are assumed to be Bangladeshi	447935	7860	4358	3189		0.42	0.43	0.36
5	Excludes those who ever name a country of birth that is not Pakistan, Bangladesh, or UK	446472	7637	4045	3189		0.43	0.38	0.36
6	Those who ever list Pakistan, Bangladesh as place of birth or ethnicity are included	447887	8089	4162	3616		0.42	0.38	0.47
7	Those who had equal number of responses of different country of birth (where we impute the first one reported) removed	447845	7796	4063	3189		0.42	0.38	0.36
8	Those who report a more detailed White ethnicity in 2001 and 2011 census are excluded. This is generally White Irish, White Other and Gypsy/Traveller.	447888	7860	4096	3189		0.42	0.38	0.36
9	Excludes those who ever experience an emigration event	431692	7407	3855	3031		0.45	0.39	0.37
Source: ONS-LS							Source: ONS-LS
							Note: Model is specified exactly as Model 3 within the main text. Hazard ratios shown are relative to the native category and all significant at 99.9%

## Sheet: Additional Table 3
Additonal Table 3: Cox proportional hazard model: first cancer incidence in adulthood, complete cases only
	Model 3
	HR	95% CI
Immigrant Background
Natives	1	N/A
Pakistani-born	0.51	0.44-0.59
Bangladesi-born	0.39	0.29-0.52
Descendants	0.26	0.15-0.47
Sex
Male	1	N/A
Female	1.08	1.06-1.10
Time Period
1971-1981	1	N/A
1981-1991	1.3	1.24-1.36
1991-2001	1.79	1.71-1.87
2001-2011	2.04	1.95-2.14
After 2011	2.01	1.92-2.11
Location
London	1	N/A
Rest of England	1.12	1.09-1.16
Wales	1.13	1.08-1.18
Social Class
Managerial, Technical and Professional	1	N/A
Skilled	1.02	0.99-1.04
Unskilled	0.93	0.90-0.97
Armed Forces	0.8	0.64-1.00
Education
No Degree	1	N/A
Has Degree	0.95	0.92-0.97
Marital Status
Never married	1	N/A
Married	0.99	0.96-1.02
Widowed	0.92	0.89-0.96
Divorced/Separated	1.04	1.00-1.09
Tenure
Owner Occupied	1	N/A
Rented	1.18	1.16-1.21
Other	0.9	0.83-0.98
Note: Model is specified exactly as Model 3 within the main text with cases excluded if any co-variate was missing.
Source: Authors' calculations using ONS-LS

## Sheet: Additional Table 4
Additional Table 4: Cox proportional hazard model: first cancer incidence in adulthood, using economic position as an explanatory alternative to social class
	Model A		Model B
	HR	95% CI	HR	95% CI
Immigrant Background
Natives	1	N/A	1	N/A
Pakistani-born	0.41	0.36-0.46	0.42	0.37-0.46
Bangladesi-born	0.37	0.30-0.44	0.37	0.31-0.44
Descendants	0.36	0.24-0.53	0.36	0.24-0.53
Sex
Male	1	N/A	1	N/A
Female	0.99	0.97-1.00	1	0.98-1.01
Time Period
1971-1981	1	N/A	1	N/A
1981-1991	1.29	1.23-1.33	1.28	1.23-1.33
1991-2001	1.69	1.62-1.76	1.69	1.62-1.76
2001-2011	1.98	1.90-2.06	1.97	1.89-2.05
After 2011	2.05	1.97-2.13	2.04	1.95-2.12
Location
London	1	N/A	1	N/A
Rest of England	1.11	1.08-1.14	1.11	1.08-1.14
Wales	1.12	1.07-1.16	1.12	1.07-1.16
Missing	1.37	1.19-1.56	1.37	1.19-1.56
Economic Position
In Employment	1	N/A	1	N/A
Unemployed	1.03	0.97-1.07	1.03	0.98-1.08
Retired	1.03	1.00-1.05	1.04	1.01-1.06
Students	0.98	0.87-1.08	0.99	0.89-1.10
Permanently Sick	1.24	1.19-1.28	1.25	1.20-1.29
Other Inactive	1.15	1.12-1.18	1.18	1.14-1.21
Missing	1.08	1.03-1.13	1.12	1.06-1.18
Education
No Degree	1	N/A	1	N/A
Has Degree	0.95	0.92-0.96	0.95	0.92-0.97
Marital Status
Never Married	1	N/A	1	N/A
Married	1.01	0.98-1.04	1.01	0.98-1.04
Widowed	0.93	0.89-0.96	0.93	0.89-0.96
Divorced/Separated	1.07	1.03-1.11	1.07	1.03-1.11
Missing	0.9	0.81-0.99	0.9	0.80-0.99
Tenure
Owner Occupied	1	N/A	1	N/A
Rented	1.15	1.13-1.17	1.16	1.13-1.17
Other	0.85	0.80-0.91	0.86	0.80-0.92
Missing	1.09	0.99-1.19	1.09	0.99-1.20
Social Class
Managerial, Technical and Professional			1	N/A
Skilled			1.02	0.99-1.03
Unskilled			0.94	0.90-0.98
Armed Forces			0.77	0.61-0.96
Missing/Other			0.97	0.94-1.00
Note: Both specified as Model 3 in main text except Model A uses economic position over social class. Model B uses economic position in addition to social class
Source: Authors' calculations using ONS-LS

## Sheet: Additional Table 5 & 6
Additional Table 5: Cox proportional hazard model: first cancer incidence in adulthood, stratified by sex							Additional Table 6: Cox proportional hazard model: cancer mortality following incidence, stratified by sex
	Men		Women					Men		Women
	HR	95% CI	HR	95% CI				HR	95% CI	HR	95% CI
Immigrant Background							Immigrant Background
Natives	1	N/A	1	N/A			Natives	1	N/A	1	N/A
Pakistani-born	0.44	0.38-0.52	0.39	0.33-0.46			Pakistani-born	0.92	0.71-1.18	0.96	0.71-1.31
Bangladesi-born	0.44	0.35-0.56	0.29	0.22-0.39			Bangladesi-born	0.87	0.62-1.22	1.21	0.74-1.98
Descendants	0.56	0.27-1.18	0.3	0.18-0.48			Descendants	2.08	0.78-5.59	1.28	0.57-2.85
Time Period							Age Band
1971-1981	1	N/A	1	N/A			20-25	0.4	0.16-0.96	0.15	0.06-0.36
1981-1991	1.03	0.97-1.10	1.42	1.35-1.50			25-30	0.47	0.34-0.68	0.15	0.11-0.21
1991-2001	1.31	1.23-1.39	1.92	1.83-2.02			30-35	0.44	0.34-0.57	0.28	0.23-0.33
2001-2011	1.5	1.41-1.60	2.27	2.16-2.39			35-40	0.5	0.41-0.60	0.36	0.31-0.42
After 2011	1.49	1.40-1.59	2.41	2.29-2.55			40-45	0.82	0.72-0.93	0.59	0.53-0.66
							45-50	0.79	0.71-0.87	0.82	0.75-0.90
Location							50-55	1	N/A	1	N/A
London	1	N/A	1	N/A			55-60	1.08	1.00-1.16	1.15	1.07-1.25
Rest of England	1.1	1.05-1.14	1.14	1.1-1.19			60-65	1.15	1.07-1.24	1.34	1.24-1.44
Wales	1.14	1.07-1.20	1.14	1.08-1.21			65-70	1.29	1.20-1.39	1.49	1.38-1.60
Missing	1.56	1.29-1.90	1.15	0.94-1.41			70-75	1.41	1.31-1.52	1.66	1.53-1.79
							75-80	1.73	1.60-1.87	1.97	1.82-2.13
Social Class							80-85	1.98	1.81-2.15	2.32	2.12-2.53
Managerial, Technical and Professional	1	N/A	1	N/A			85+	2.56	2.32-2.82	2.9	2.63-3.19
Skilled	1.04	1.01-1.07	1.02	0.99-1.05
Unskilled	1.06	1.00-1.12	0.95	0.90-1.00			Time Period
Armed Forces	0.89	0.70-1.15	1.06	0.62-1.83			1971-1981	1	N/A	1	N/A
Missing/Other	1.11	1.07-1.16	1.05	1.01-1.09			1981-1991	0.8	0.73-0.88	0.76	0.70-0.83
							1991-2001	0.69	0.64-0.76	0.6	0.55-0.65
Education							2001-2011	0.52	0.48-0.57	0.45	0.41-0.49
No Degree	1	N/A	1	N/A			After 2011	0.46	0.42-0.50	0.39	0.36-0.43
Has Degree	0.93	0.90-0.96	0.93	0.89-0.96
							Cancer Type
Marital Status							Colorectal	1	N/A	1	N/A
Never Married	1	N/A	1	N/A			Bronchus/Lung	3.55	3.35-3.75	3.46	3.24-3.70
Married	1.03	0.99-1.08	0.89	0.86-0.92			Prostate	0.52	0.48-0.55	(Omitted)
Widowed	1.08	1.02-1.15	0.95	0.91-1.00			Kidney	1.21	1.09-1.34	1.44	1.26-1.66
Divorced/Separated	1.08	1.02-1.14	0.97	0.93-1.02			Bladder	0.68	0.62-0.74	0.76	0.67-0.87
Missing	0.84	0.74-0.96	0.95	0.80-1.13			Stomach	2.79	2.58-3.03	2.35	2.10-2.63
							Non-Hodgkin's lymphoma	1.06	0.96-1.16	0.91	0.81-1.02
Tenure							Melanoma/Skin	0.58	0.50-0.67	0.35	0.30-0.41
Owner Occupied	1	N/A	1	N/A			Pancreatic	4.92	4.49-5.38	5.4	4.89-5.96
Rented	1.17	1.14-1.21	1.13	1.11-1.16			Leukaemia	1.32	1.19-1.47	1.29	1.14-1.47
Other	0.9	0.82-1.00	0.87	0.79-0.95			Oesophageal	3	2.75-3.27	2.69	2.39-3.02
Missing	1.04	0.89-1.21	1.16	1.03-1.31			Oral	0.94	0.84-1.05	0.85	0.72-1.00
							Brain	4.29	3.88-4.74	4.12	3.66-4.65
Source: Authors' calculations using ONS-LS							Myeloma	1.46	1.27-1.67	1.6	1.38-1.85
							Liver	4.23	3.72-4.80	4.51	3.81-5.34
							Thyroid	0.61	0.43-0.86	0.44	0.33-0.59
							Breast	0.43	0.28-0.66	0.56	0.53-0.60
							Uterine	(Omitted)		0.46	0.41-0.51
							Ovary	(Omitted)		1.59	1.47-1.73
							Cervical	(Omitted)		0.83	0.74-0.93
							Other malignant neoplasm	0.51	0.48-0.54	0.36	0.34-0.39
							Location
							London	1	N/A	1	N/A
							Rest of England	0.94	0.89-0.99	0.95	0.89-1.00
							Wales	0.96	0.88-1.04	0.96	0.88-1.04
							Missing	1.14	0.88-1.48	1.15	0.87-1.52
							Social Class
							Managerial, technical, and professional	1	N/A	1	N/A
							Skilled	1.13	1.08-1.18	1.11	1.05-1.17
							Unskilled	1.18	1.10-1.28	1.17	1.08-1.27
							Armed Forces	1	0.70-1.43	1.1	0.35-3.43
							Missing/Other	1.28	1.21-1.35	1.23	1.16-1.31
							Education
							No Degree	1	N/A	1	N/A
							Has Degree	0.9	0.85-0.95	0.89	0.83-0.96
							Marital Status
							Never married	1	N/A	1	N/A
							Married	0.88	0.83-0.94	0.88	0.82-0.94
							Widowed	0.99	0.92-1.07	0.95	0.88-1.02
							Divorced/Separated	0.94	0.87-1.02	0.87	0.80-0.95
							Missing	0.77	0.66-0.89	0.78	0.63-0.96
							Tenure
							Owner Occupied	1	N/A	1	N/A
							Rented	1.15	1.11-1.20	1.15	1.11-1.20
							Other	1.5	1.34-1.68	1.49	1.32-1.67
							Missing	1.23	1.00-1.51	1.29	1.08-1.53
							Source: Authors' calculations using ONS-LS

## Sheet: Additional Table 7 & 8
Additional Table 7: Cox proportional hazard model: first cancer incidence in adulthood, ages 20-50						Additional Table 8: Cox proportional hazard model: cancer mortality following incidence, ages 20-50
	Model 3						Model 4
	HR	95% CI					HR	95% CI
Immigrant Background						Immigrant Background
Natives	1	N/A				Natives	1	N/A
Pakistani-born	0.44	0.36-0.55				Pakistani-born	1.13	0.73-1.74
Bangladesi-born	0.32	0.22-0.46				Bangladesi-born	1.07	0.44-2.59
Descendants	0.31	0.20-0.48				Descendants	2.09	0.96-4.54
Sex						Sex
Male	1	N/A				Male	1	N/A
Female	3.11	2.99-3.23				Female	0.59	0.53-0.65
Time Period						Age Band
1971-1981	1	N/A				20-25	1	N/A
1981-1991	1.47	1.39-1.56				25-30	0.97	0.50-1.88
1991-2001	1.92	1.81-2.04				30-35	1.15	0.61-2.18
2001-2011	2.26	2.12-2.40				35-40	1.26	0.67-2.38
After 2011	2.6	2.43-2.78				40-45	1.87	1.00-3.52
						45-50	2.88	1.54-5.41
Location
London	1	N/A				Time Period
Rest of England	1.23	1.16-1.31				1971-1981	1	N/A
Wales	1.18	1.07-1.29				1981-1991	0.78	0.70-0.86
Missing	1.52	1.15-2.00				1991-2001	0.64	0.58-0.72
						2001-2011	0.37	0.33-0.42
Social Class						After 2011	0.28	0.24-0.33
Managerial, Technical and Professional	1	N/A
Skilled	1.03	0.98-1.07				Cancer Type
Unskilled	0.95	0.87-1.04				Colorectal	1	N/A
Armed Forces	1.11	0.75-1.62				Bronchus/Lung	2.39	2.01-2.83
Missing/Other	1	0.95-1.06				Prostate	0.25	0.09-0.67
						Kidney	1.03	0.79-1.33
Education						Bladder	0.42	0.30-0.59
No Degree	1	N/A				Stomach	2.26	1.78-2.86
Has Degree	0.86	0.81-0.91				Non-Hodgkin's lymphoma	0.56	0.44-0.71
						Melanoma/Skin	0.36	0.28-0.46
Marital Status						Pancreatic	4.01	3.07-5.23
Never Married	1	N/A				Leukaemia	1.28	1.01-1.61
Married	0.88	0.84-0.91				Oesophageal	2.46	1.86-3.25
Widowed	1.01	0.82-1.24				Oral	0.54	0.41-0.73
Divorced/Separated	1.04	0.98-1.11				Brain	1.66	1.35-2.05
Missing	0.62	0.50-0.77				Myeloma	1.17	0.78-1.73
						Liver	4.22	2.70-6.60
Tenure						Thyroid	0.15	0.08-0.27
Owner Occupied	1	N/A				Breast	0.69	0.58-0.81
Rented	1.21	1.17-1.26				Uterine	0.41	0.27-0.63
Other	0.96	0.83-1.11				Ovary	1.15	0.92-1.45
Missing	1.26	1.00-1.59				Cervical	0.52	0.42-0.65
						Other malignant neoplasm	0.18	0.15-0.21
Source: Authors' calculations using ONS-LS
						Location
						London	1	N/A
						Rest of England	0.97	0.86-1.10
						Wales	0.96	0.80-1.16
						Missing	1.13	0.61-2.10
						Social Class
						Managerial, technical, and professional	1	N/A
						Skilled	1.16	1.05-1.28
						Unskilled	1.27	1.05-1.53
						Armed Forces	1.29	0.61-2.73
						Missing/Other	1.37	1.21-1.56
						Education
						No Degree	1	N/A
						Has Degree	0.99	0.86-1.14
						Marital Status
						Never married	1	N/A
						Married	0.91	0.82-1.02
						Widowed	1.2	0.86-1.68
						Divorced/Separated	0.93	0.80-1.08
						Missing	0.59	0.44-0.79
						Tenure
						Owner Occupied	1	N/A
						Rented	1.17	1.07-1.27
						Other	1.73	1.35-2.22
						Missing	1.66	0.94-2.94
						Source: Authors' calculations using ONS-LS
